# Supplementary material for: Fungal and host protein persulfidation are functionally correlated and modulate both virulence and antifungal response
Source: PLoS Biol. 2021 Jun 1;19(6):e3001247. doi: 10.1371/journal.pbio.3001247 (PMC8168846; doi:10.1371/journal.pbio.3001247)
Supplement: S3 File — Total (TdTomato+, red channel) and external (Calcofluor White+, blue channel) spores are counted to determine the level of internalization. Images were processed and enumerated based on segmentation and MorphoLibJ library plug-in. (TXT) [file pbio.3001247.s015.txt]

// This macro was written by Darren Thomson June 2019. Any comments or quereys should be directed to Darrenthomson.research@gmail.com


// Purpose: To open multi channel z slice files and stitch them together to form an averaged projected stack. Images of CFW stained spores and endogenously fluorescent spores will be enumerated for the purpose of measuring phagocytosis.
// This macro is custom written for date acquired in Nikon Elemnets and will need tweaked for bespoke applications. please contact with Dr Darren Thomson to consult.
//Plugins needed MorpholibJ Plugin. Open FIJI go to HELP-UPDATE..MANAGE UPDATE SITES-Tick IJBP-Plugins-Restart FIJI
// Instructions: open the 4 z files, then simply run this macro which will generate projected stacks from Channels 2 & 3 (it will also close the BF channel which is not needed)
//** This macro will ONLY work if the naming convention follows "4_06_19 sara007 plate 1a5 2z1.tif" with z1-x at the end of the filename. Please get in touch if you would like the macro modified for another files naming convention. It also assumes that cell wall CFW images are Ch2 and cytoplasmic TdTom images are Ch3


SaveDir = getDirectory("Where to save processed images + results"); // This is where results/processed images are stored

ids=newArray(nImages); //checks how many images are currently open
n=nImages;
print (n);
for (i=0;i<nImages;i++) { 
        selectImage(i+1); 
        title = getTitle;
         print(title);

if (endsWith(title, "z1.tif"))        
rename ("z1");

if (endsWith(title, "z2.tif"))  
rename ("z2");

if (endsWith(title, "z3.tif"))        
rename ("z3");

if (endsWith(title, "z4.tif"))        
rename ("z4");
}


run("Concatenate...", "open image1=z1 image2=z2 image3=z3 image4=z4");
run("Stack to Hyperstack...", "order=xyczt(default) channels=3 slices=4 frames=1 display=Grayscale");
run("Z Project...", "projection=[Average Intensity]");
run("Split Channels");
selectWindow("Untitled");
selectWindow("C1-AVG_Untitled");
close();
selectWindow("C2-AVG_Untitled");
selectWindow("C3-AVG_Untitled");

//For CFW Averaged stacks
selectWindow("C2-AVG_Untitled")
run("Subtract...", "value=3500");

run("Morphological Segmentation");
wait(1000); 
selectWindow("Morphological Segmentation");
//setTool("multipoint");
call("inra.ijpb.plugins.MorphologicalSegmentation.setInputImageType", "object");
call("inra.ijpb.plugins.MorphologicalSegmentation.setGradientRadius", "3");
call("inra.ijpb.plugins.MorphologicalSegmentation.setGradientType", "Morphological");
call("inra.ijpb.plugins.MorphologicalSegmentation.segment", "tolerance=1500.0", "calculateDams=true", "connectivity=4");
wait(5000); // cricial for the macro to work
call("inra.ijpb.plugins.MorphologicalSegmentation.setDisplayFormat", "Watershed lines");
//selectWindow("C2-AVG_Untitled-watershed-lines");
call("inra.ijpb.plugins.MorphologicalSegmentation.createResultImage");
//selectWindow("Morphological Segmentation");
//call("inra.ijpb.plugins.MorphologicalSegmentation.setDisplayFormat", "Catchment basins");
//selectWindow("C2-AVG_Untitled-catchment-basins");
//call("inra.ijpb.plugins.MorphologicalSegmentation.createResultImage");
selectWindow("Morphological Segmentation");
close();


// use water shed image. duplicate and binarize and fill holes. then erode water shed lines and do image calculation of subtraction to give split spots to analyze and count. 
selectWindow("C2-AVG_Untitled-watershed-lines");
run("Duplicate...", "title=lines");

selectWindow("C2-AVG_Untitled-watershed-lines");
run("Fill Holes");
run("Invert");

selectWindow("lines");
run("Dilate");
run("Invert");

imageCalculator("Subtract create", "C2-AVG_Untitled-watershed-lines","lines");
selectWindow("Result of C2-AVG_Untitled-watershed-lines");
run("Invert");
// NEED TO RENAME HERE SO THAT THE RESULTS HAVE A MEANINFUL NAME need GET TITLE
//rename ("cfw1");
saveAs("tiff", SaveDir+title);
run("Analyze Particles...", "  show=Outlines summarize");

//For TdTom Averaged stacks count the maximas from the cytoplasm.
selectWindow("C3-AVG_Untitled")
rename (title);
//rename ("Tdtom1");
// NEED TO RENAME HERE SO THAT THE RESULTS HAVE A MEANINFUL NAME
run("Subtract Background...", "rolling=7 slice");
run("Gaussian Blur...", "sigma=0.5");
run("Subtract...", "value=60");
run("Find Maxima...", "prominence=80 output=Count");

run("Close All");
